# Supplementary material for: Genome-wide characterization of the PP2C gene family in peanut (Arachis hypogaea L.) and the identification of candidate genes involved in salinity-stress response
Source: Front Plant Sci. 2023 Jan 27;14:1093913. doi: 10.3389/fpls.2023.1093913 (PMC9911800; doi:10.3389/fpls.2023.1093913)
Supplement: Supplementary file 4 [file Table_1.xlsx]

## Sheet: Table 1
Supplemental Table 1. The PP2C genes of peanut
Gene ID	Name	Transcript	Chr.	Genomic location (from)	Genomic location (to)	Strand
Arahy.35ZHSZ	AhPP2C1	1, 2	1	11764253	11770511	+
Arahy.Y8Q9LT	AhPP2C2	1	1	12279045	12284262	-
Arahy.2C8XNL	AhPP2C3	1	1	29827310	29833206	-
Arahy.DL2M7Q	AhPP2C4	1	1	94393417	94397170	-
Arahy.WG32WU	AhPP2C5	1	1	98195774	98198020	-
Arahy.ESQ8CN	AhPP2C6	1, 2	1	100695570	100700154	-
Arahy.PML7UN	AhPP2C7	1, 2, 3	1	101310875	101314334	-
Arahy.ZY3Q1N	AhPP2C8	1, 2	1	101755156	101758313	+
Arahy.V0L3RT	AhPP2C9	1, 2	2	10378343	10393379	+
Arahy.NG1HRH	AhPP2C10	1	2	33661030	33665721	+
Arahy.HK9L69	AhPP2C11	1	2	92174650	92178134	-
Arahy.Z4H4PD	AhPP2C12	1	3	2920892	2924508	-
Arahy.P2QV17	AhPP2C13	1	3	20052040	20057169	-
Arahy.QAL1ZF	AhPP2C14	1	3	31117864	31123727	+
Arahy.R4CPVK	AhPP2C15	1	3	33099796	33106154	-
Arahy.5K20PQ	AhPP2C16	1, 2	3	44316682	44320336	+
Arahy.CD5B6Y	AhPP2C17	1, 2, 3	3	129635283	129638376	-
Arahy.KUWC0K	AhPP2C18	1	3	137973759	137978614	-
Arahy.QRPI78	AhPP2C19	1	3	139027320	139029478	-
Arahy.I5K3IU	AhPP2C20	1	4	3631632	3635906	-
Arahy.KS8FPJ	AhPP2C21	1	4	11761221	11763160	+
Arahy.I3V1H1	AhPP2C22	1	4	12872975	12877259	-
Arahy.1LVB1A	AhPP2C23	1	4	16660769	16663918	-
Arahy.X4YETQ	AhPP2C24	1, 2	4	18817719	18821702	+
Arahy.WW0CK7	AhPP2C25	1	4	73584796	73590223	-
Arahy.11NDUV	AhPP2C26	1	4	119226975	119230912	+
Arahy.6DQD63	AhPP2C27	1, 2	4	120565188	120568899	-
Arahy.XTH5K9	AhPP2C28	1	4	126706703	126711232	-
Arahy.U9CJM4	AhPP2C29	1	5	3532132	3534502	-
Arahy.R8LTT2	AhPP2C30	1	5	5780920	5785404	+
Arahy.N2ZMXM	AhPP2C31	1	5	7348656	7351703	+
Arahy.2J0DRT	AhPP2C32	1	5	10054230	10057942	-
Arahy.CBXD69	AhPP2C33	1, 2	5	36854704	36858827	+
Arahy.MF7AUF	AhPP2C34	3	5	37337337	37344377	-
Arahy.X7VV7H	AhPP2C35	1	5	40587049	40588807	+
Arahy.MYDP5Z	AhPP2C36	1	5	96679628	96688302	+
Arahy.D71CJ0	AhPP2C37	1, 2	5	101009643	101017759	-
Arahy.V6GF5Q	AhPP2C38	1	5	112502900	112506408	+
Arahy.73HB7C	AhPP2C39	1	6	5510133	5513980	+
Arahy.XA6NJF	AhPP2C40	1, 2	6	5555037	5558796	-
Arahy.CME6C7	AhPP2C41	1	6	6502867	6508252	-
Arahy.GETR6D	AhPP2C42	1	6	22742537	22745617	+
Arahy.16QZ2B	AhPP2C43	1	6	88418048	88420913	-
Arahy.J33R1A	AhPP2C44	1	6	104748678	104752562	-
Arahy.WG90F5	AhPP2C45	1	6	107559864	107563993	+
Arahy.SS9T7M	AhPP2C46	1	6	107682949	107686101	+
Arahy.PS92UU	AhPP2C47	1, 3, 4	6	110234032	110241422	-
Arahy.YUA9S2	AhPP2C48	1, 2	6	110504828	110509792	+
Arahy.38FA9N	AhPP2C49	1	6	111648628	111651831	+
Arahy.J06UL8	AhPP2C50	1	6	113769369	113774121	-
Arahy.ILUI4C	AhPP2C51	1	6	114923996	114927943	-
Arahy.65J58R	AhPP2C52	1	7	11124557	11127878	-
Arahy.E0MG3A	AhPP2C53	1	7	21984499	21987284	-
Arahy.547H2G	AhPP2C54	1	7	77781703	77791227	-
Arahy.2L7SHU	AhPP2C55	1	8	4032646	4035060	-
Arahy.J6ELEK	AhPP2C56	1	8	6259812	6264644	+
Arahy.ML7S1E	AhPP2C57	1, 2, 3, 4, 5	8	7344853	7348807	-
Arahy.ILC9IN	AhPP2C58	1,2	8	13058291	13060837	+
Arahy.9M9PER	AhPP2C59	1	8	16715510	16719961	-
Arahy.MGY3AV	AhPP2C60	1	8	17128858	17130411	+
Arahy.5P1FU9	AhPP2C61	1	8	33302669	33308023	-
Arahy.USCE91	AhPP2C62	1	8	39926423	39928446	-
Arahy.24PQDM	AhPP2C63	1, 2	8	46484430	46488070	+
Arahy.C56Y99	AhPP2C64	1, 2	9	507195	513903	+
Arahy.78UY2C	AhPP2C65	1	9	11814129	11819083	+
Arahy.5434G2	AhPP2C66	1	9	18853187	18856448	+
Arahy.DZ1TRF	AhPP2C67	1, 2	9	21169618	21179953	+
Arahy.72HQJ5	AhPP2C68	1	9	27912138	27916702	-
Arahy.DKY08E	AhPP2C69	1	9	92630164	92632389	-
Arahy.7D2JYW	AhPP2C70	1, 2	9	111144003	111148095	-
Arahy.KCR27H	AhPP2C71	1	9	112034746	112037193	+
Arahy.UME9CN	AhPP2C72	1, 2	9	114756284	114759868	+
Arahy.48ZDZ7	AhPP2C73	1	9	115684041	115688745	+
Arahy.J3PYPS	AhPP2C74	1	9	115963483	115966281	+
Arahy.DKD5NS	AhPP2C75	1, 2	9	116493390	116496170	-
Arahy.3S28TX	AhPP2C76	1	10	5265925	5270068	-
Arahy.5M8WZ8	AhPP2C77	2, 3	10	19532697	19537715	+
Arahy.02VCKU	AhPP2C78	1	10	20827177	20829731	+
Arahy.WPJ5XW	AhPP2C79	1	10	95411519	95416111	-
Arahy.49M1L3	AhPP2C80	1	10	96028289	96032287	+
Arahy.QN35JK	AhPP2C81	1	11	62789	68847	-
Arahy.R1GXAR	AhPP2C82	1	11	3743254	3750333	-
Arahy.EIFC1U	AhPP2C83	1, 2	11	3792031	3796353	-
Arahy.4FC2K3	AhPP2C84	1	11	7649707	7651787	+
Arahy.W17J2J	AhPP2C85	1	11	17202407	17206384	+
Arahy.W2G52I	AhPP2C86	1	11	35431319	35437680	-
Arahy.0L2MCG	AhPP2C87	1, 2	11	141464314	141467517	-
Arahy.CAC4Q6	AhPP2C88	1	11	142149184	142151915	+
Arahy.L38FJ4	AhPP2C89	1	11	142875475	142879792	+
Arahy.MJD0UZ	AhPP2C90	1	11	144040361	144042759	-
Arahy.0THM7P	AhPP2C91	1	11	144110945	144113112	-
Arahy.0UT8YS	AhPP2C92	1	11	146104196	146106468	+
Arahy.NBE6QR	AhPP2C93	1	11	149019294	149023070	+
Arahy.T1HKRS	AhPP2C94	1	12	13754621	13769491	+
Arahy.EBM9YE	AhPP2C95	1	12	37004307	37008843	-
Arahy.QQP7PG	AhPP2C96	1	12	42878933	42882263	-
Arahy.VGHY7F	AhPP2C97	1	12	106806266	106809888	-
Arahy.T5NBQ0	AhPP2C98	1, 2	13	4713192	4716538	-
Arahy.2DJ75K	AhPP2C99	1, 2	13	21416172	21421369	-
Arahy.644STB	AhPP2C100	1	13	32790119	32795876	+
Arahy.WH4ILY	AhPP2C101	1	13	35273807	35280393	-
Arahy.293ST4	AhPP2C102	1, 2	13	47110585	47114261	+
Arahy.BCEW87	AhPP2C103	1	13	105259073	105268799	-
Arahy.52QCLV	AhPP2C104	1, 2	13	132050240	132053067	-
Arahy.SR7JWN	AhPP2C105	1, 2	13	140841574	140846248	-
Arahy.3MG73G	AhPP2C106	1	13	142000937	142003084	-
Arahy.CH6KF4	AhPP2C107	1	14	4972597	4975610	-
Arahy.T2S1JE	AhPP2C108	1	14	13558124	13558837	+
Arahy.8KU7YW	AhPP2C109	1	14	14628436	14632757	-
Arahy.JQV8BC	AhPP2C110	1	14	17092223	17096436	-
Arahy.W8ZB9B	AhPP2C111	1	14	18776264	18779852	+
Arahy.7J2BAB	AhPP2C112	1	14	81818731	81823159	-
Arahy.57IKDG	AhPP2C113	1	14	102296627	102297491	-
Arahy.SHNW9G	AhPP2C114	1, 2	14	133243891	133247838	+
Arahy.N84Z86	AhPP2C115	1, 2	14	134409512	134413263	-
Arahy.L3E896	AhPP2C116	1	14	141142233	141146762	-
Arahy.I56AH4	AhPP2C117	1	15	3532132	3534502	-
Arahy.HY94UM	AhPP2C118	1	15	5780920	5785404	+
Arahy.8MB9CM	AhPP2C119	1	15	7354268	7357455	+
Arahy.5G68FD	AhPP2C120	1	15	10439364	10444136	-
Arahy.1BSW5W	AhPP2C121	1	15	17098346	17100102	-
Arahy.AAS7XX	AhPP2C122	1, 2	15	20635829	20640567	-
Arahy.96CUIH	AhPP2C123	1	15	60887455	60887877	+
Arahy.G6QNMX	AhPP2C124	1	15	130796851	130799953	+
Arahy.NQYF9R	AhPP2C125	1, 2	15	143183765	143191944	+
Arahy.YNQ283	AhPP2C126	1	15	149163268	149171040	-
Arahy.0WWC0W	AhPP2C127	4	15	157668933	157673413	+
Arahy.IRP95Z	AhPP2C128	1	16	14644960	14650385	+
Arahy.YI59MM	AhPP2C129	1, 2, 3	16	16284798	16288639	+
Arahy.WF4DDX	AhPP2C130	1	16	16351788	16355527	-
Arahy.QR4R63	AhPP2C131	1, 2	16	34898942	34902129	+
Arahy.R2W1IV	AhPP2C132	1	16	35253623	35256549	+
Arahy.EL868H	AhPP2C133	1	16	136818486	136822554	-
Arahy.8GI8KI	AhPP2C134	1	16	140409266	140413385	+
Arahy.KF9ZZ0	AhPP2C135	1, 2	16	140545700	140555477	+
Arahy.JQB408	AhPP2C136	2, 3, 4	16	148777554	148785236	-
Arahy.SDF6PF	AhPP2C137	1	16	149073203	149078286	+
Arahy.1F4Y0R	AhPP2C138	1	16	150693955	150697800	+
Arahy.NX31P6	AhPP2C139	1	16	153073374	153078126	-
Arahy.5TF5AY	AhPP2C140	1	16	154228001	154231948	-
Arahy.X9TYBP	AhPP2C141	1	17	2512121	2513330	+
Arahy.Q32PIX	AhPP2C142	1	17	13520120	13523451	-
Arahy.68L72N	AhPP2C143	1, 2	17	27665690	27668541	-
Arahy.MNII6F	AhPP2C144	1	17	44001860	44006260	-
Arahy.QLR9MG	AhPP2C145	1	17	103101421	103103871	+
Arahy.52B7MM	AhPP2C146	1	17	119515556	119520353	+
Arahy.7J3G6J	AhPP2C147	1	17	119537222	119542068	+
Arahy.SFM2N7	AhPP2C148	4	17	121300742	121304445	-
Arahy.SX97YB	AhPP2C149	1, 2	17	129733000	129735541	+
Arahy.EDD2D8	AhPP2C150	1, 2	17	133123827	133128482	-
Arahy.E5SHJP	AhPP2C151	1	17	133577594	133579706	+
Arahy.VA11TJ	AhPP2C152	1	18	10166903	10172230	-
Arahy.T411S0	AhPP2C153	1	18	26018553	26020578	-
Arahy.DGN4MQ	AhPP2C154	1	18	32453582	32456915	+
Arahy.1984FG	AhPP2C155	1, 2	18	123336757	123340732	-
Arahy.102QYH	AhPP2C156	1, 2	18	123487719	123491643	-
Arahy.84MHXV	AhPP2C157	1	18	128749774	128754247	+
Arahy.3CBA4J	AhPP2C158	1, 2, 3	19	503749	510559	+
Arahy.GMAR34	AhPP2C159	1	19	15632215	15637143	+
Arahy.NIS2HC	AhPP2C160	1	19	24245958	24249250	+
Arahy.5JYC56	AhPP2C161	1, 2	19	27428983	27439255	+
Arahy.KMJ8U9	AhPP2C162	1	19	35945105	35949710	-
Arahy.4N8MCT	AhPP2C163	1, 2	19	122598479	122600769	-
Arahy.IKZ5YQ	AhPP2C164	2	19	138761303	138767869	+
Arahy.I6PPQF	AhPP2C165	1	19	145742277	145749294	-
Arahy.57E4K5	AhPP2C166	1	19	145756698	145759124	-
Arahy.88G6XK	AhPP2C167	1	19	150926905	150929701	+
Arahy.54ZZZ2	AhPP2C168	1	19	151771386	151774463	-
Arahy.46C8Y3	AhPP2C169	1	19	152133742	152138404	-
Arahy.KDRL97	AhPP2C170	1	19	152152852	152157512	-
Arahy.J6L1EX	AhPP2C171	1	19	153411497	153415046	-
Arahy.ZZX97Y	AhPP2C172	1, 2	19	156250216	156252834	-
Arahy.LHV27P	AhPP2C173	1	19	156905331	156909427	+
Arahy.31PXUJ	AhPP2C174	1	20	669158	677371	+
Arahy.UUQ05P	AhPP2C175	1	20	10255811	10258716	-
Arahy.Z8NI8D	AhPP2C176	1	20	10269366	10272261	-
Arahy.WZ1AKR	AhPP2C177	1	20	117967785	117972816	-
Arahy.I04NJ3	AhPP2C178	1	20	118252656	118256706	+
