# Supplementary material for: Genome-wide characterization of the PP2C gene family in peanut (Arachis hypogaea L.) and the identification of candidate genes involved in salinity-stress response
Source: Front Plant Sci. 2023 Jan 27;14:1093913. doi: 10.3389/fpls.2023.1093913 (PMC9911800; doi:10.3389/fpls.2023.1093913)
Supplement: Supplementary file 5 [file Table_2.xlsx]

## Sheet: Sheet1
Supplemental Table 2. The information of genes about gene duplication analysis
Name 1	Chr.	Genomic location (from)	Genomic location (to)	Name 2	Chr.	Genomic location (from)	Genomic location (to)	Ka	Ks	Ka/Ks ratio
AhPP2C1	1	11764253	11770511	AhPP2C81	11	62789	68847	0.00111993	0.0354991	0.031548
AhPP2C3	1	29827310	29833206	AhPP2C86	11	35431319	35437680	0.00936909	0.0213095	0.439667
AhPP2C4	1	94393417	94397170	AhPP2C93	11	149019294	149023070	0.00789585	0.0270178	0.292246
AhPP2C5	1	98195774	98198020	AhPP2C92	11	146104196	146106468	0.00335259	0.0269779	0.124272
AhPP2C8	1	101755156	101758313	AhPP2C87	11	141464314	141467517	0.0147436	0.0432917	0.340563
AhPP2C9	2	10378343	10393379	AhPP2C94	12	13754621	13769491	0.00902503	0.0259412	0.347904
AhPP2C10	2	33661030	33665721	AhPP2C95	12	37004307	37008843	0.00476902	0.0334434	0.1426
AhPP2C11	2	92174650	92178134	AhPP2C97	12	106806266	106809888	0.00250968	0.0279427	0.0898151
AhPP2C12	3	2920892	2924508	AhPP2C98	13	4713192	4716538	0.00296136	0.0322251	0.0918959
AhPP2C13	3	20052040	20057169	AhPP2C99	13	21416172	21421369	0.00182621	0.0523373	0.034893
AhPP2C14	3	31117864	31123727	AhPP2C100	13	32790119	32795876	0.00305033	0.0269329	0.113257
AhPP2C14	3	31117864	31123727	AhPP2C153	18	26018553	26020578	0.102694	0.652222	0.157453
AhPP2C14	3	31117864	31123727	AhPP2C62	8	39926423	39928446	0.102694	0.652222	0.157453
AhPP2C16	3	44316682	44320336	AhPP2C102	13	47110585	47114261	0.0126335	0.0360014	0.350918
AhPP2C17	3	129635283	129638376	AhPP2C104	13	132050240	132053067	0.0258157	0.039246	0.657791
AhPP2C19	3	139027320	139029478	AhPP2C106	13	142000937	142003084	0.0177174	0.0528077	0.335507
AhPP2C20	4	3631632	3635906	AhPP2C107	14	4972597	4975610	0.0049969	0.032725	0.152693
AhPP2C22	4	12872975	12877259	AhPP2C109	14	14628436	14632757	0.00238237	0.0385441	0.061809
AhPP2C22	4	12872975	12877259	AhPP2C89	11	142875475	142879792	0.104123	0.764634	0.136173
AhPP2C23	4	16660769	16663918	AhPP2C110	14	17092223	17096436	0.00354192	0.0293744	0.120579
AhPP2C24	4	18817719	18821702	AhPP2C111	14	18776264	18779852	0.00531132	0.0300641	0.176666
AhPP2C26	4	119226975	119230912	AhPP2C114	14	133243891	133247838	0.00449137	0.0421692	0.106508
AhPP2C27	4	120565188	120568899	AhPP2C115	14	134409512	134413263	0.00110254	0.025122	0.0438873
AhPP2C27	4	120565188	120568899	AhPP2C171	19	153411497	153415046	0.0860558	0.752457	0.114367
AhPP2C27	4	120565188	120568899	AhPP2C72	9	114756284	114759868	0.0889961	0.784431	0.113453
AhPP2C28	4	126706703	126711232	AhPP2C116	14	141142233	141146762	0	0	NaN
AhPP2C29	5	3532132	3534502	AhPP2C117	15	3532132	3534502	0	0	NaN
AhPP2C30	5	5780920	5785404	AhPP2C118	15	5780920	5785404	0	0	NaN
AhPP2C31	5	7348656	7351703	AhPP2C119	15	7354268	7357455	0.00573123	0.015292	0.374786
AhPP2C32	5	10054230	10057942	AhPP2C120	15	10439364	10444136	0.00207039	0.035567	0.0582111
AhPP2C33	5	36854704	36858827	AhPP2C122	15	20635829	20640567	0.00286859	0.0169396	0.169342
AhPP2C35	5	40587049	40588807	AhPP2C121	15	17098346	17100102	0.0324094	0.135641	0.238935
AhPP2C36	5	96679628	96688302	AhPP2C126	15	149163268	149171040	0.00646382	0.0266813	0.24226
AhPP2C39	6	5510133	5513980	AhPP2C130	16	16351788	16355527	0.0035482	0.0246429	0.143985
AhPP2C40	6	5555037	5558796	AhPP2C129	16	16284798	16288639	0.00206292	0.0161383	0.127827
AhPP2C41	6	6502867	6508252	AhPP2C128	16	14644960	14650385	0.00249626	0.044418	0.0561993
AhPP2C42	6	22742537	22745617	AhPP2C131	16	34898942	34902129	0	0.0327362	0
AhPP2C45	6	107559864	107563993	AhPP2C134	16	140409266	140413385	0.00699646	0.0368059	0.190091
AhPP2C46	6	107682949	107686101	AhPP2C135	16	140545700	140555477	0.0377495	0.0856517	0.440733
AhPP2C50	6	113769369	113774121	AhPP2C139	16	153073374	153078126	0	0	NaN
AhPP2C50	6	113769369	113774121	AhPP2C147	17	119537222	119542068	0.105224	0.62281	0.168951
AhPP2C50	6	113769369	113774121	AhPP2C146	17	119515556	119520353	0.105224	0.62281	0.168951
AhPP2C51	6	114923996	114927943	AhPP2C140	16	154228001	154231948	0	0	NaN
AhPP2C52	7	11124557	11127878	AhPP2C142	17	13520120	13523451	0.00516175	0.0415331	0.124281
AhPP2C53	7	21984499	21987284	AhPP2C143	17	27665690	27668541	0.00347827	0.052932	0.065712
AhPP2C54	7	77781703	77791227	AhPP2C154	18	32453582	32456915	0.115248	0.109401	1.05345
AhPP2C55	8	4032646	4035060	AhPP2C145	17	103101421	103103871	0.00443952	0.0459327	0.0966528
AhPP2C58	8	13058291	13060837	AhPP2C149	17	129733000	129735541	0.00153335	0.0209987	0.0730211
AhPP2C59	8	16715510	16719961	AhPP2C150	17	133123827	133128482	0.00473468	0.0237644	0.199234
AhPP2C61	8	33302669	33308023	AhPP2C152	18	10166903	10172230	0.00877716	0.0211282	0.415425
AhPP2C62	8	39926423	39928446	AhPP2C153	18	26018553	26020578	0.00151439	0.0215842	0.0701618
AhPP2C62	8	39926423	39928446	AhPP2C100	13	32790119	32795876	0.103622	0.644085	0.160883
AhPP2C64	9	507195	513903	AhPP2C158	19	503749	510559	0.0045343	0.0166327	0.272614
AhPP2C65	9	11814129	11819083	AhPP2C159	19	15632215	15637143	0.00225099	0.0145724	0.154469
AhPP2C66	9	18853187	18856448	AhPP2C160	19	24245958	24249250	0.00329822	0.0175395	0.188045
AhPP2C67	9	21169618	21179953	AhPP2C161	19	27428983	27439255	0.00290259	0.0121092	0.2397
AhPP2C68	9	27912138	27916702	AhPP2C162	19	35945105	35949710	0.00737484	0.0295709	0.249395
AhPP2C69	9	92630164	92632389	AhPP2C163	19	122598479	122600769	0.00172216	0.0131294	0.131168
AhPP2C70	9	111144003	111148095	AhPP2C173	19	156905331	156909427	0.00227819	0.0102962	0.221266
AhPP2C71	9	112034746	112037193	AhPP2C172	19	156250216	156252834	0.00114833	0.0111319	0.103156
AhPP2C72	9	114756284	114759868	AhPP2C171	19	153411497	153415046	0.00225606	0.0035524	0.635081
AhPP2C72	9	114756284	114759868	AhPP2C115	14	134409512	134413263	0.0902986	0.782788	0.115355
AhPP2C73	9	115684041	115688745	AhPP2C170	19	152152852	152157512	0.0182582	0.0417136	0.437703
AhPP2C73	9	115684041	115688745	AhPP2C169	19	152133742	152138404	0.0182582	0.0417136	0.437703
AhPP2C74	9	115963483	115966281	AhPP2C168	19	151771386	151774463	0.0169252	0.0525015	0.322375
AhPP2C75	9	116493390	116496170	AhPP2C167	19	150926905	150929701	0.00297398	0.0333852	0.0890808
AhPP2C76	10	5265925	5270068	AhPP2C175	20	10255811	10258716	0.0064734	0.0323646	0.200015
AhPP2C76	10	5265925	5270068	AhPP2C105	13	140841574	140846248	0.0979203	0.684976	0.142954
AhPP2C79	10	95411519	95416111	AhPP2C177	20	117967785	117972816	0.0255592	0.0660337	0.387063
AhPP2C80	10	96028289	96032287	AhPP2C178	20	118252656	118256706	0	0.00510206	0
AhPP2C81	10	96028289	96032287	AhPP2C137	16	149073203	149078286	0.0585109	0.639089	0.0915536
AhPP2C89	11	142875475	142879792	AhPP2C109	14	14628436	14632757	0.104716	0.762747	0.137288
AhPP2C100	13	32790119	32795876	AhPP2C153	18	26018553	26020578	0.103622	0.619408	0.167292
AhPP2C105	13	140841574	140846248	AhPP2C175	20	10255811	10258716	0.0959116	0.692556	0.138489
AhPP2C115	14	134409512	134413263	AhPP2C171	19	153411497	153415046	0.0873288	0.750944	0.116292
AhPP2C137	16	149073203	149078286	AhPP2C178	20	118252656	118256706	0.0585109	0.639089	0.0915536
AhPP2C139	16	153073374	153078126	AhPP2C147	17	119537222	119542068	0.105224	0.62281	0.168951
AhPP2C139	16	153073374	153078126	AhPP2C146	17	119515556	119520353	0.105224	0.62281	0.168951
