# Supplementary material for: Genome-wide characterization of the PP2C gene family in peanut (Arachis hypogaea L.) and the identification of candidate genes involved in salinity-stress response
Source: Front Plant Sci. 2023 Jan 27;14:1093913. doi: 10.3389/fpls.2023.1093913 (PMC9911800; doi:10.3389/fpls.2023.1093913)
Supplement: Supplementary file 6 [file Table_3.xlsx]

## Sheet: Sheet3
Supplementary Table 3. The information of miRNAs targeting AhPP2C genes.
miRNA_Acc.	Target_Acc./Gene ID	Name	Expectation	UPE$	miRNA_start	miRNA_end	Target_start	Target_end	miRNA_aligned_fragment	alignment	Target_aligned_fragment	Inhibition	Multiplicity
ahy-miR156a	arahy.Tifrunner.gnm1.ann1.I56AH4.1	AhPP2C117	3.5	-1	1	20	2870	2889	UGACAGAAGAGAGAGAGCAC	:: .:::.:.::::::::..	GUUUUCUUUUUCUUCUGUUG	Cleavage	1
ahy-miR156a	arahy.Tifrunner.gnm1.ann1.R8LTT2.1	AhPP2C30	3.5	-1	1	20	1835	1854	UGACAGAAGAGAGAGAGCAC	:: .:::.:.::::::::..	GUUUUCUUUUUCUUCUGUUG	Cleavage	1
ahy-miR159	arahy.Tifrunner.gnm1.ann1.5G68FD.1	AhPP2C120	3.5	-1	1	21	741	761	UUUGGAUUGAAGGGAGCUCUA	:: :: :.::::..:::::::	UAAAGGUUCCUUUGAUCCAAA	Cleavage	1
ahy-miR3519	arahy.Tifrunner.gnm1.ann1.V0L3RT.1	AhPP2C9	3.5	-1	1	21	2462	2482	UCAAUCAAUGACAGCAUUUCA	:::.:: :: :::::.::::	CGAAGUGGUGGCAUUGGUUGA	Translation	1
ahy-miR3519	arahy.Tifrunner.gnm1.ann1.T1HKRS.1	AhPP2C94	3.5	-1	1	21	2468	2488	UCAAUCAAUGACAGCAUUUCA	:::.:: :: :::::.::::	CGAAGUGGUGGCAUUGGUUGA	Translation	1
ahy-miR156b-3p	arahy.Tifrunner.gnm1.ann1.ESQ8CN.1	AhPP2C6	4	-1	1	21	1037	1057	GCUCUCUAAGCUUCUGUCAUC	:.:::.:::::: ::::.	UGCGGCAGGAGCUUAAAGAGU	Cleavage	1
ahy-miR156b-3p	arahy.Tifrunner.gnm1.ann1.L38FJ4.1	AhPP2C89	4	-1	1	21	638	658	GCUCUCUAAGCUUCUGUCAUC	:.:::.:::::: ::::.	UGCGGCAGGAGCUUAAAGAGU	Cleavage	1
ahy-miR159	arahy.Tifrunner.gnm1.ann1.2J0DRT.1	AhPP2C32	4	-1	1	21	741	761	UUUGGAUUGAAGGGAGCUCUA	:: :: :.:.::..:::::::	UAAAGGUUCUUUUGAUCCAAA	Cleavage	1
ahy-miR159	arahy.Tifrunner.gnm1.ann1.CH6KF4.1	AhPP2C107	4	-1	1	21	884	904	UUUGGAUUGAAGGGAGCUCUA	: :::.:::. :::: :::::	UUGAGUUCCUAUCAAGCCAAA	Translation	1
ahy-miR159	arahy.Tifrunner.gnm1.ann1.I5K3IU.1	AhPP2C20	4	-1	1	21	884	904	UUUGGAUUGAAGGGAGCUCUA	: :::.:::. :::: :::::	UUGAGUUCCUAUCAAGCCAAA	Translation	1
ahy-miR3511-5p	arahy.Tifrunner.gnm1.ann1.J33R1A.1	AhPP2C44	4	-1	1	20	847	866	GCCAGGGCCAUGAAUGCAGA	:: :::..:::.:.::::	GAUGAAUUUGUGGUCUUGGC	Cleavage	1
ahy-miR3511-5p	arahy.Tifrunner.gnm1.ann1.WPJ5XW.1	AhPP2C79	4	-1	1	20	817	836	GCCAGGGCCAUGAAUGCAGA	:: ::::::::.::: ::	GAUGAAUUCAUGGUCCUAGC	Cleavage	1
ahy-miR3511-5p	arahy.Tifrunner.gnm1.ann1.WZ1AKR.1	AhPP2C177	4	-1	1	20	790	809	GCCAGGGCCAUGAAUGCAGA	:: ::::::::.::: ::	GAUGAAUUCAUGGUCCUAGC	Cleavage	1
ahy-miR3511-5p	arahy.Tifrunner.gnm1.ann1.EL868H.1	AhPP2C133	4	-1	1	20	847	866	GCCAGGGCCAUGAAUGCAGA	:: :::..:::.:.::::	GAUGAAUUUGUGGUCUUGGC	Cleavage	1
ahy-miR3516	arahy.Tifrunner.gnm1.ann1.ZY3Q1N.1	AhPP2C8	4	-1	1	21	51	71	GCUGGGUGAUAUUGACAGAAG	.: ::::::::::.:::	CCAUUCUCAAUAUCACUCAGA	Cleavage	1
ahy-miR3520-5p	arahy.Tifrunner.gnm1.ann1.AAS7XX.1	AhPP2C122	4	-1	1	22	1022	1043	AGGUGAUGGUGAAUAUCUUAUC	:::::.::..:.::.:.:	UGGAAGAUGUUUGCUAUUAUCA	Cleavage	1
ahy-miR3520-5p	arahy.Tifrunner.gnm1.ann1.CBXD69.1	AhPP2C33	4	-1	1	22	1022	1043	AGGUGAUGGUGAAUAUCUUAUC	:::::.::..:.::.:.:	UGGAAGAUGUUUGCUAUUAUCA	Cleavage	1
ahy-miR394	arahy.Tifrunner.gnm1.ann1.IRP95Z.1	AhPP2C128	4	-1	1	20	1947	1966	UUGGCAUUCUGUCCACCUCC	:::: ::::.::::: .::.	GGAGCUGGAUAGAAUUUCAG	Cleavage	1
ahy-miR394	arahy.Tifrunner.gnm1.ann1.CME6C7.1	AhPP2C41	4	-1	1	20	1947	1966	UUGGCAUUCUGUCCACCUCC	:::: ::::.::::: .::.	GGAGCUGGAUAGAAUUUCAG	Cleavage	1
ahy-miR156a	arahy.Tifrunner.gnm1.ann1.QRPI78.1	AhPP2C19	4.5	-1	1	20	123	142	UGACAGAAGAGAGAGAGCAC	::::::::::::: ::	UCUCUCUCUCUCUUCUCUCU	Cleavage	1
ahy-miR156a	arahy.Tifrunner.gnm1.ann1.0WWC0W.1	AhPP2C127	4.5	-1	1	20	334	353	UGACAGAAGAGAGAGAGCAC	::.:::.:::: .:::::	CUGUUCUUUCUCGAUUGUCA	Cleavage	1
ahy-miR156c	arahy.Tifrunner.gnm1.ann1.I56AH4.1	AhPP2C117	4.5	-1	1	21	2870	2890	UUGACAGAAGAGAGAGAGCAC	:: .:::.:.::::::::..	GUUUUCUUUUUCUUCUGUUGU	Cleavage	1
ahy-miR156c	arahy.Tifrunner.gnm1.ann1.R8LTT2.1	AhPP2C30	4.5	-1	1	21	1835	1855	UUGACAGAAGAGAGAGAGCAC	:: .:::.:.::::::::..	GUUUUCUUUUUCUUCUGUUGU	Cleavage	1
ahy-miR159	arahy.Tifrunner.gnm1.ann1.C56Y99.1	AhPP2C64	4.5	-1	1	21	1029	1049	UUUGGAUUGAAGGGAGCUCUA	: : ::::.:: :::::::.	CAAAACUCCUUUGAAUCCAAG	Cleavage	1
ahy-miR167-5p	arahy.Tifrunner.gnm1.ann1.CME6C7.1	AhPP2C41	4.5	-1	1	21	509	529	UGAAGCUGCCAGCAUGAUCUU	.::: : : :::..::::::	UGGAUAAGGGUGGUGGCUUCA	Cleavage	1
ahy-miR3511-3p	arahy.Tifrunner.gnm1.ann1.DKY08E.1	AhPP2C69	4.5	-1	1	21	340	360	UGUUACUAUGGCAUCUGGUAA	:.:: .::..::.::.:.:	GGAUCAUGUGUUAUGGUGAUA	Cleavage	1
ahy-miR3513-5p	arahy.Tifrunner.gnm1.ann1.IKZ5YQ.1	AhPP2C164	4.5	-1	1	21	1207	1227	UUAAUUUCUGAGUUUGUCAUC	: ::: :::::.. :::::..	GCUGAGAAACUUGAAAAUUGG	Cleavage	1
ahy-miR3513-5p	arahy.Tifrunner.gnm1.ann1.R2W1IV.1	AhPP2C132	4.5	-1	1	21	843	863	UUAAUUUCUGAGUUUGUCAUC	.: .: .:: ::::::::::	UGUUGCCGACCCAGAAAUUAA	Translation	1
ahy-miR3514-5p	arahy.Tifrunner.gnm1.ann1.35ZHSZ.1	AhPP2C1	4.5	-1	1	22	577	598	AGGAUUCUGUAUUAACGGUGGA	.: ::: :.::.::::::.	CAUAACGUGAGUAUAGAAUCUG	Cleavage	1
ahy-miR3516	arahy.Tifrunner.gnm1.ann1.X7VV7H.1	AhPP2C35	4.5	-1	1	21	977	997	GCUGGGUGAUAUUGACAGAAG	::::::: :.: ..:::::	UCUCUGUCAUUGUGGUCCAGC	Cleavage	1
ahy-miR3520-5p	arahy.Tifrunner.gnm1.ann1.52B7MM.1	AhPP2C146	4.5	-1	1	22	58	79	AGGUGAUGGUGAAUAUCUUAUC	::: :::.::::.:.::	CUCCAGAAUUUCGCCAUUAUCU	Cleavage	1
ahy-miR394	arahy.Tifrunner.gnm1.ann1.KS8FPJ.1	AhPP2C21	4.5	-1	1	20	496	515	UUGGCAUUCUGUCCACCUCC	:::::::.::.::..:.	GCUGGUGGACGGAGUGUUAG	Cleavage	1
ahy-miR398	arahy.Tifrunner.gnm1.ann1.R4CPVK.1	AhPP2C15	4.5	-1	1	20	270	289	UGUGUUCUCAGGUCACCCCU	.:: :::: .::.:..::::	GGGAGUGAGUUGGGGGCACA	Cleavage	1
ahy-miR408-3p	arahy.Tifrunner.gnm1.ann1.68L72N.1	AhPP2C143	4.5	-1	1	21	408	428	AUGCACUGCCUCUUCCCUGGC	:::::.:::: ::: :::	GAGAGGGAGGAGGGAGUACAU	Cleavage	1
ahy-miR408-3p	arahy.Tifrunner.gnm1.ann1.E0MG3A.1	AhPP2C53	4.5	-1	1	21	408	428	AUGCACUGCCUCUUCCCUGGC	:::::.:::: ::: :::	GAGAGGGAGGAGGGAGUACAU	Cleavage	1
ahy-miR156b-5p	arahy.Tifrunner.gnm1.ann1.GETR6D.1	AhPP2C42	5	-1	1	21	357	377	UUGACAGAAGAUAGAGAGCAC	: :.:.:::.::: .::: ::	GAGUUUUCUGUCUGUUGUGAA	Cleavage	1
ahy-miR156b-5p	arahy.Tifrunner.gnm1.ann1.QR4R63.1	AhPP2C131	5	-1	1	21	357	377	UUGACAGAAGAUAGAGAGCAC	: :.:.:::.::: .::: ::	GAGUUUUCUGUCUGUUGUGAA	Cleavage	1
ahy-miR156c	arahy.Tifrunner.gnm1.ann1.QRPI78.1	AhPP2C19	5	-1	1	21	123	143	UUGACAGAAGAGAGAGAGCAC	::::::::::::: ::	UCUCUCUCUCUCUUCUCUCUC	Cleavage	1
ahy-miR159	arahy.Tifrunner.gnm1.ann1.49M1L3.1	AhPP2C80	5	-1	1	21	20	40	UUUGGAUUGAAGGGAGCUCUA	: :. :.:::::: ::::.	GUGUGUCCUCUUCAAGCCAAG	Cleavage	1
ahy-miR159	arahy.Tifrunner.gnm1.ann1.I04NJ3.1	AhPP2C178	5	-1	1	21	20	40	UUUGGAUUGAAGGGAGCUCUA	: :. :.:::::: ::::.	GUGUGUCCUCUUCAAGCCAAG	Cleavage	1
ahy-miR160-3p	arahy.Tifrunner.gnm1.ann1.PS92UU.1	AhPP2C47	5	-1	1	21	655	674	GCAUGAAGGGAGUCACGCAGG	::: :::..:.: :::::::	GCUG-GUGGUUUCAUUCAUGC	Cleavage	1
ahy-miR167-3p	arahy.Tifrunner.gnm1.ann1.MF7AUF.3	AhPP2C34	5	-1	1	21	43	63	AGAUCAUGUGGCAGUUUCACC	::::.:.::::..:: ::::	GGUGGAGCUGCUGCAAAAUCU	Cleavage	1
ahy-miR167-5p	arahy.Tifrunner.gnm1.ann1.IRP95Z.1	AhPP2C128	5	-1	1	21	509	529	UGAAGCUGCCAGCAUGAUCUU	.::: : : :::..:.::::	UGGAUAAGGGUGGUGGUUUCA	Cleavage	1
ahy-miR3509-5p	arahy.Tifrunner.gnm1.ann1.XTH5K9.1	AhPP2C28	5	-1	1	22	75	96	AUACUUGAGAGCCGUUAGAUGA	..:.:..::: :.:..:::.:	GUGUUUGGCGGGUUUUGAGUGU	Translation	1
ahy-miR3509-5p	arahy.Tifrunner.gnm1.ann1.L3E896.1	AhPP2C116	5	-1	1	22	75	96	AUACUUGAGAGCCGUUAGAUGA	..:.:..::: :.:..:::.:	GUGUUUGGCGGGUUUUGAGUGU	Translation	1
ahy-miR3511-3p	arahy.Tifrunner.gnm1.ann1.1984FG.1	AhPP2C155	5	-1	1	21	1087	1107	UGUUACUAUGGCAUCUGGUAA	: .::: ::::: :::::..	GUCUCAGUUGCCACAGUAAUG	Cleavage	1
ahy-miR3513-5p	arahy.Tifrunner.gnm1.ann1.1984FG.2	AhPP2C155	5	-1	1	21	555	575	UUAAUUUCUGAGUUUGUCAUC	.:: ::::. :::::.: ::	AGUGCCAAAUACAGAAGUAAA	Translation	1
ahy-miR3513-5p	arahy.Tifrunner.gnm1.ann1.102QYH.1	AhPP2C156	5	-1	1	21	546	566	UUAAUUUCUGAGUUUGUCAUC	.:: ::::. :::::.: ::	AGUGCCAAAUACAGAAGUAAA	Translation	1
ahy-miR3513-5p	arahy.Tifrunner.gnm1.ann1.1984FG.1	AhPP2C155	5	-1	1	21	531	551	UUAAUUUCUGAGUUUGUCAUC	.:: ::::. :::::.: ::	AGUGCCAAAUACAGAAGUAAA	Translation	1
ahy-miR3513-5p	arahy.Tifrunner.gnm1.ann1.5M8WZ8.2	AhPP2C77	5	-1	1	21	650	670	UUAAUUUCUGAGUUUGUCAUC	.: :::::.: : ::.::::	UGUCACAAAUUGAAAAGUUAA	Translation	1
ahy-miR3513-5p	arahy.Tifrunner.gnm1.ann1.46C8Y3.1	AhPP2C169	5	-1	1	21	609	629	UUAAUUUCUGAGUUUGUCAUC	.: .: .:: ::::.:::::	UGUUGCUGACCCAGAGAUUAA	Translation	1
ahy-miR3513-5p	arahy.Tifrunner.gnm1.ann1.KDRL97.1	AhPP2C170	5	-1	1	21	609	629	UUAAUUUCUGAGUUUGUCAUC	.: .: .:: ::::.:::::	UGUUGCUGACCCAGAGAUUAA	Translation	1
ahy-miR3513-5p	arahy.Tifrunner.gnm1.ann1.48ZDZ7.1	AhPP2C73	5	-1	1	21	594	614	UUAAUUUCUGAGUUUGUCAUC	.: .: .:: ::::.:::::	UGUUGCUGACCCAGAGAUUAA	Translation	1
ahy-miR3514-3p	arahy.Tifrunner.gnm1.ann1.5P1FU9.1	AhPP2C61	5	-1	1	22	1337	1358	UCACCGUUAAUACAGAAUCCUU	.:::: : : :.::.:.:::::	GAGGAAUAUCUGUUGAUGGUGA	Cleavage	1
ahy-miR3514-3p	arahy.Tifrunner.gnm1.ann1.VA11TJ.1	AhPP2C152	5	-1	1	22	1337	1358	UCACCGUUAAUACAGAAUCCUU	.:::: : : :.::.:.:::::	GAGGAAUAUCUGUUGAUGGUGA	Cleavage	1
ahy-miR3514-3p	arahy.Tifrunner.gnm1.ann1.HK9L69.1	AhPP2C11	5	-1	1	22	362	383	UCACCGUUAAUACAGAAUCCUU	::::: ::: ::::::::	UUGGAUUGGAUAUCAACGGUGA	Cleavage	1
ahy-miR3514-5p	arahy.Tifrunner.gnm1.ann1.QN35JK.1	AhPP2C81	5	-1	1	22	577	598	AGGAUUCUGUAUUAACGGUGGA	.: .:: :.::.::::::.	CAUAAUGUGAGUAUAGAAUCUG	Cleavage	1
ahy-miR3516	arahy.Tifrunner.gnm1.ann1.1BSW5W.1	AhPP2C121	5	-1	1	21	977	997	GCUGGGUGAUAUUGACAGAAG	:::::: :.: :.:::::	UCACUGUCAUUGUGAUCCAGC	Cleavage	1
ahy-miR3520-3p	arahy.Tifrunner.gnm1.ann1.4N8MCT.1	AhPP2C163	5	-1	1	21	2	22	AAGGGAGACGUUUGAAUUAUC	.:::::::. :::.:::	UGGGAUUCAAAUAUCUUCCUC	Cleavage	1
ahy-miR408-5p	arahy.Tifrunner.gnm1.ann1.P2QV17.1	AhPP2C13	5	-1	1	21	1133	1153	CUGGGAACAGGCAGAGCAUGA	:.:: ::::::: ::....:	CCGUGGUCUGCCUAUUUUUGG	Cleavage	1
ahy-miR408-5p	arahy.Tifrunner.gnm1.ann1.2DJ75K.1	AhPP2C99	5	-1	1	21	1091	1111	CUGGGAACAGGCAGAGCAUGA	:.:: ::::::: ::....:	CCGUGGUCUGCCUAUUUUUGG	Cleavage	1
ahy-miR408-5p	arahy.Tifrunner.gnm1.ann1.1F4Y0R.1	AhPP2C138	5	-1	1	21	947	967	CUGGGAACAGGCAGAGCAUGA	..:: :.::::: ::::.:	CUGUGGUUUGCCUCUUCCUAA	Cleavage	1
ahy-miR408-5p	arahy.Tifrunner.gnm1.ann1.SHNW9G.1	AhPP2C114	5	-1	1	21	1115	1135	CUGGGAACAGGCAGAGCAUGA	.:: :.::::: ::.:..:	CAGUGGUUUGCCUCUUUCUGG	Cleavage	1
ahy-miR408-5p	arahy.Tifrunner.gnm1.ann1.11NDUV.1	AhPP2C26	5	-1	1	21	1115	1135	CUGGGAACAGGCAGAGCAUGA	.:: :.::::: ::.:..:	CAGUGGUUUGCCUCUUUCUGG	Cleavage	1
