# Supplementary material for: Genome-wide characterization of the PP2C gene family in peanut (Arachis hypogaea L.) and the identification of candidate genes involved in salinity-stress response
Source: Front Plant Sci. 2023 Jan 27;14:1093913. doi: 10.3389/fpls.2023.1093913 (PMC9911800; doi:10.3389/fpls.2023.1093913)
Supplement: Supplementary file 7 [file Table_4.xlsx]

## Sheet: Sheet1
Supplementary Table 4. The information of identified 10 motifs in AhPP2C proteins
Motif name	Motif sequence	width	sites	E-value
Motif1	NCGDSRAVLCRGKEAVPLSVDHKPDREDEYARIEAAGGKVIQWNGYRVLG	50	13	1.5e-393
Motif2	ATSRSIGDRYLKPYVIPEPEVTVVPRTKDDEFLILASDGLWDVVSNEEAC	50	12	6.8e-337
Motif3	VEGLDVSLERLTAHFFAVYDGHGGSQVANYCRERLHVALAEEIERRK	47	13	3.2e-235
Motif4	GEGSDPAAZAAAALLSELALAKGSKDNISVIVVELKAQRSF	41	11	8.4e-130
Motif5	RSVFELDCVPLWGFISICGRRPEMEDAFAAVPRFLKIPIKM	41	7	2.7e-109
Motif6	RQLRWEKVFTSCFLKVDGEVGGKVAADAV	29	15	5.2e-96
Motif7	PETVGSTAVVAVVCSSHIVVS	21	13	2.6e-70
Motif8	SSSSSSSEEEBAPSVGETAPAVVSYGSVSVIGRRREMEDAV	41	6	3.3e-35
Motif9	ARKRILLWHKKNGAT	15	6	6e-35
Motif10	TETFIGSNEDHNGGNLEDEVGSTTVTPSKKGSEGEIPLDDMISQNKSTL	49	2	1.2e-13
