# Supplementary material for: Genome-wide characterization of the PP2C gene family in peanut (Arachis hypogaea L.) and the identification of candidate genes involved in salinity-stress response
Source: Front Plant Sci. 2023 Jan 27;14:1093913. doi: 10.3389/fpls.2023.1093913 (PMC9911800; doi:10.3389/fpls.2023.1093913)
Supplement: Supplementary file 8 [file Table_5.xlsx]

## Sheet: TBtools.KEGG.enrichment.result.
Supplementay Table 5. The GO and KEGG enrichment analysis of AhPP2C-A genes
KEGG	Term Name	MainClass	GeneHitsInSelectedSet	AllGenesInSelectedSet	GeneHitsInBackground	AllGenesInBackground	p-value	enrichFactor	GeneListInSelectedSets	corrected p-value(BH method)
	B 09132 Signal transduction	A09130 Environmental Information Processing	25	114	25	173	1.07e-05	1.51754	[arahy.WG90F5.1, arahy.CD5B6Y.1, arahy.293ST4.2, arahy.CD5B6Y.2, arahy.CD5B6Y.3, arahy.9M9PER.1, arahy.293ST4.1, arahy.1BSW5W.1, arahy.R4CPVK.1, arahy.X7VV7H.1, arahy.52QCLV.2, arahy.52QCLV.1, arahy.DGN4MQ.1, arahy.65J58R.1, arahy.NBE6QR.1, arahy.Q32PIX.1, arahy.WH4ILY.1, arahy.5K20PQ.2, arahy.MNII6F.1, arahy.EDD2D8.2, arahy.EDD2D8.1, arahy.5K20PQ.1, arahy.8GI8KI.1, arahy.547H2G.1, arahy.DL2M7Q.1]	0.000181
	04075 Plant hormone signal transduction	A09130 Environmental Information Processing	25	114	25	173	1.07e-05	1.51754	[arahy.WG90F5.1, arahy.CD5B6Y.1, arahy.293ST4.2, arahy.CD5B6Y.2, arahy.CD5B6Y.3, arahy.9M9PER.1, arahy.293ST4.1, arahy.1BSW5W.1, arahy.R4CPVK.1, arahy.X7VV7H.1, arahy.52QCLV.2, arahy.52QCLV.1, arahy.DGN4MQ.1, arahy.65J58R.1, arahy.NBE6QR.1, arahy.Q32PIX.1, arahy.WH4ILY.1, arahy.5K20PQ.2, arahy.MNII6F.1, arahy.EDD2D8.2, arahy.EDD2D8.1, arahy.5K20PQ.1, arahy.8GI8KI.1, arahy.547H2G.1, arahy.DL2M7Q.1]	0.000181
	A09130 Environmental Information Processing	A09130 Environmental Information Processing	25	114	25	173	1.07e-05	1.51754	[arahy.WG90F5.1, arahy.CD5B6Y.1, arahy.293ST4.2, arahy.CD5B6Y.2, arahy.CD5B6Y.3, arahy.9M9PER.1, arahy.293ST4.1, arahy.1BSW5W.1, arahy.R4CPVK.1, arahy.X7VV7H.1, arahy.52QCLV.2, arahy.52QCLV.1, arahy.DGN4MQ.1, arahy.65J58R.1, arahy.NBE6QR.1, arahy.Q32PIX.1, arahy.WH4ILY.1, arahy.5K20PQ.2, arahy.MNII6F.1, arahy.EDD2D8.2, arahy.EDD2D8.1, arahy.5K20PQ.1, arahy.8GI8KI.1, arahy.547H2G.1, arahy.DL2M7Q.1]	0.000181
	04016 MAPK signaling pathway - plant	A09130 Environmental Information Processing	25	114	25	173	1.07e-05	1.51754	[arahy.WG90F5.1, arahy.CD5B6Y.1, arahy.293ST4.2, arahy.CD5B6Y.2, arahy.CD5B6Y.3, arahy.9M9PER.1, arahy.293ST4.1, arahy.1BSW5W.1, arahy.R4CPVK.1, arahy.X7VV7H.1, arahy.52QCLV.2, arahy.52QCLV.1, arahy.DGN4MQ.1, arahy.65J58R.1, arahy.NBE6QR.1, arahy.Q32PIX.1, arahy.WH4ILY.1, arahy.5K20PQ.2, arahy.MNII6F.1, arahy.EDD2D8.2, arahy.EDD2D8.1, arahy.5K20PQ.1, arahy.8GI8KI.1, arahy.547H2G.1, arahy.DL2M7Q.1]	0.000181
GO	Class	GO_Name	GO_ID	GO_Level	P_value	EnrichmentScore	HitsGenesCountsInSelectedSet	HitsGenesCountsInBackground	AllGenesCountsInSelectedSet	AllGenesCountsInBackground	GenesOfSelectedSetInGOterm	corrected p-valuec(BH method)
	Molecular function	protein binding	GO:0005515	3	1.38e-10	3.62216	15	16	22	85	arahy.CD5B6Y.1,arahy.293ST4.2,arahy.CD5B6Y.2,arahy.CD5B6Y.3,arahy.293ST4.1,arahy.52QCLV.2,arahy.52QCLV.1,arahy.DGN4MQ.1,arahy.65J58R.1,arahy.NBE6QR.1,arahy.Q32PIX.1,arahy.5K20PQ.2,arahy.5K20PQ.1,arahy.DL2M7Q.1,arahy.547H2G.1,	8.25e-10
	Molecular function	binding	GO:0005488	2	7.88e-07	2.6343	15	22	22	85	arahy.CD5B6Y.1,arahy.293ST4.2,arahy.CD5B6Y.2,arahy.CD5B6Y.3,arahy.293ST4.1,arahy.52QCLV.2,arahy.52QCLV.1,arahy.DGN4MQ.1,arahy.65J58R.1,arahy.NBE6QR.1,arahy.Q32PIX.1,arahy.5K20PQ.2,arahy.5K20PQ.1,arahy.DL2M7Q.1,arahy.547H2G.1,	2.36e-06
	Molecular function	hydrolase activity	GO:0016787	3	0.00465665	1.23188	22	69	22	85	arahy.WG90F5.1,arahy.CD5B6Y.1,arahy.293ST4.2,arahy.CD5B6Y.2,arahy.9M9PER.1,arahy.CD5B6Y.3,arahy.293ST4.1,arahy.1BSW5W.1,arahy.X7VV7H.1,arahy.52QCLV.2,arahy.52QCLV.1,arahy.DGN4MQ.1,arahy.65J58R.1,arahy.NBE6QR.1,arahy.Q32PIX.1,arahy.5K20PQ.2,arahy.EDD2D8.2,arahy.EDD2D8.1,arahy.8GI8KI.1,arahy.5K20PQ.1,arahy.DL2M7Q.1,arahy.547H2G.1,	0.0093133
	Cellular component	cytosol	GO:0005829	3	1.67e-14	4.36782	20	29	24	152	arahy.CD5B6Y.1,arahy.293ST4.2,arahy.CD5B6Y.2,arahy.9M9PER.1,arahy.CD5B6Y.3,arahy.293ST4.1,arahy.R4CPVK.1,arahy.52QCLV.2,arahy.52QCLV.1,arahy.DGN4MQ.1,arahy.65J58R.1,arahy.NBE6QR.1,arahy.Q32PIX.1,arahy.WH4ILY.1,arahy.5K20PQ.2,arahy.EDD2D8.2,arahy.EDD2D8.1,arahy.5K20PQ.1,arahy.DL2M7Q.1,arahy.547H2G.1,	1.17e-13
	Cellular component	nucleus	GO:0005634	6	4.19e-14	2.98039	24	51	24	152	arahy.WG90F5.1,arahy.CD5B6Y.1,arahy.293ST4.2,arahy.CD5B6Y.2,arahy.9M9PER.1,arahy.CD5B6Y.3,arahy.293ST4.1,arahy.1BSW5W.1,arahy.R4CPVK.1,arahy.X7VV7H.1,arahy.52QCLV.2,arahy.52QCLV.1,arahy.DGN4MQ.1,arahy.65J58R.1,arahy.NBE6QR.1,arahy.Q32PIX.1,arahy.WH4ILY.1,arahy.5K20PQ.2,arahy.EDD2D8.2,arahy.EDD2D8.1,arahy.8GI8KI.1,arahy.5K20PQ.1,arahy.DL2M7Q.1,arahy.547H2G.1,	1.46e-13
	Cellular component	intracellular anatomical structure	GO:0005622	3	6.87e-09	2	24	76	24	152	arahy.WG90F5.1,arahy.CD5B6Y.1,arahy.293ST4.2,arahy.CD5B6Y.2,arahy.9M9PER.1,arahy.CD5B6Y.3,arahy.293ST4.1,arahy.1BSW5W.1,arahy.R4CPVK.1,arahy.X7VV7H.1,arahy.52QCLV.2,arahy.52QCLV.1,arahy.DGN4MQ.1,arahy.65J58R.1,arahy.NBE6QR.1,arahy.Q32PIX.1,arahy.WH4ILY.1,arahy.5K20PQ.2,arahy.EDD2D8.2,arahy.EDD2D8.1,arahy.8GI8KI.1,arahy.5K20PQ.1,arahy.DL2M7Q.1,arahy.547H2G.1,	1.6e-08
	Cellular component	cytoplasm	GO:0005737	3	6.62e-06	2.01058	20	63	24	152	arahy.CD5B6Y.1,arahy.293ST4.2,arahy.CD5B6Y.2,arahy.9M9PER.1,arahy.CD5B6Y.3,arahy.293ST4.1,arahy.R4CPVK.1,arahy.52QCLV.2,arahy.52QCLV.1,arahy.DGN4MQ.1,arahy.65J58R.1,arahy.NBE6QR.1,arahy.Q32PIX.1,arahy.WH4ILY.1,arahy.5K20PQ.2,arahy.EDD2D8.2,arahy.EDD2D8.1,arahy.5K20PQ.1,arahy.DL2M7Q.1,arahy.547H2G.1,	1.16e-05
	Biological process	cell communication	GO:0007154	3	9.33e-15	3.27778	22	36	22	118	arahy.WG90F5.1,arahy.CD5B6Y.1,arahy.293ST4.2,arahy.CD5B6Y.2,arahy.9M9PER.1,arahy.CD5B6Y.3,arahy.293ST4.1,arahy.1BSW5W.1,arahy.X7VV7H.1,arahy.52QCLV.2,arahy.52QCLV.1,arahy.DGN4MQ.1,arahy.65J58R.1,arahy.NBE6QR.1,arahy.Q32PIX.1,arahy.5K20PQ.2,arahy.EDD2D8.2,arahy.EDD2D8.1,arahy.8GI8KI.1,arahy.5K20PQ.1,arahy.DL2M7Q.1,arahy.547H2G.1,	1.87e-13
	Biological process	signal transduction	GO:0007165	5	9.33e-15	3.27778	22	36	22	118	arahy.WG90F5.1,arahy.CD5B6Y.1,arahy.293ST4.2,arahy.CD5B6Y.2,arahy.9M9PER.1,arahy.CD5B6Y.3,arahy.293ST4.1,arahy.1BSW5W.1,arahy.X7VV7H.1,arahy.52QCLV.2,arahy.52QCLV.1,arahy.DGN4MQ.1,arahy.65J58R.1,arahy.NBE6QR.1,arahy.Q32PIX.1,arahy.5K20PQ.2,arahy.EDD2D8.2,arahy.EDD2D8.1,arahy.8GI8KI.1,arahy.5K20PQ.1,arahy.DL2M7Q.1,arahy.547H2G.1,	1.87e-13
	Biological process	regulation of molecular function	GO:0065009	3	3.02e-14	4.79904	17	19	22	118	arahy.CD5B6Y.1,arahy.293ST4.2,arahy.CD5B6Y.2,arahy.CD5B6Y.3,arahy.293ST4.1,arahy.1BSW5W.1,arahy.X7VV7H.1,arahy.52QCLV.2,arahy.52QCLV.1,arahy.DGN4MQ.1,arahy.65J58R.1,arahy.NBE6QR.1,arahy.Q32PIX.1,arahy.5K20PQ.2,arahy.5K20PQ.1,arahy.DL2M7Q.1,arahy.547H2G.1,	2.01e-13
	Biological process	response to endogenous stimulus	GO:0009719	3	1.22e-13	3.02564	22	39	22	118	arahy.WG90F5.1,arahy.CD5B6Y.1,arahy.293ST4.2,arahy.CD5B6Y.2,arahy.9M9PER.1,arahy.CD5B6Y.3,arahy.293ST4.1,arahy.1BSW5W.1,arahy.X7VV7H.1,arahy.52QCLV.2,arahy.52QCLV.1,arahy.DGN4MQ.1,arahy.65J58R.1,arahy.NBE6QR.1,arahy.Q32PIX.1,arahy.5K20PQ.2,arahy.EDD2D8.2,arahy.EDD2D8.1,arahy.8GI8KI.1,arahy.5K20PQ.1,arahy.DL2M7Q.1,arahy.547H2G.1,	6.1e-13
	Biological process	response to chemical	GO:0042221	3	6.52e-11	2.45833	22	48	22	118	arahy.WG90F5.1,arahy.CD5B6Y.1,arahy.293ST4.2,arahy.CD5B6Y.2,arahy.9M9PER.1,arahy.CD5B6Y.3,arahy.293ST4.1,arahy.1BSW5W.1,arahy.X7VV7H.1,arahy.52QCLV.2,arahy.52QCLV.1,arahy.DGN4MQ.1,arahy.65J58R.1,arahy.NBE6QR.1,arahy.Q32PIX.1,arahy.5K20PQ.2,arahy.EDD2D8.2,arahy.EDD2D8.1,arahy.8GI8KI.1,arahy.5K20PQ.1,arahy.DL2M7Q.1,arahy.547H2G.1,	2.61e-10
	Biological process	response to abiotic stimulus	GO:0009628	3	4.94e-10	3.21818	18	30	22	118	arahy.CD5B6Y.1,arahy.293ST4.2,arahy.CD5B6Y.2,arahy.9M9PER.1,arahy.CD5B6Y.3,arahy.293ST4.1,arahy.52QCLV.2,arahy.52QCLV.1,arahy.DGN4MQ.1,arahy.65J58R.1,arahy.NBE6QR.1,arahy.Q32PIX.1,arahy.5K20PQ.2,arahy.EDD2D8.2,arahy.EDD2D8.1,arahy.5K20PQ.1,arahy.DL2M7Q.1,arahy.547H2G.1,	1.65e-09
	Biological process	multicellular organism development	GO:0007275	4	1.7e-07	3.09441	15	26	22	118	arahy.WG90F5.1,arahy.293ST4.2,arahy.9M9PER.1,arahy.293ST4.1,arahy.1BSW5W.1,arahy.X7VV7H.1,arahy.DGN4MQ.1,arahy.NBE6QR.1,arahy.5K20PQ.2,arahy.EDD2D8.2,arahy.EDD2D8.1,arahy.8GI8KI.1,arahy.5K20PQ.1,arahy.DL2M7Q.1,arahy.547H2G.1,	4.87e-07
	Biological process	protein metabolic process	GO:0019538	5	2.96e-06	1.66197	22	71	22	118	arahy.WG90F5.1,arahy.CD5B6Y.1,arahy.293ST4.2,arahy.CD5B6Y.2,arahy.9M9PER.1,arahy.CD5B6Y.3,arahy.293ST4.1,arahy.1BSW5W.1,arahy.X7VV7H.1,arahy.52QCLV.2,arahy.52QCLV.1,arahy.DGN4MQ.1,arahy.65J58R.1,arahy.NBE6QR.1,arahy.Q32PIX.1,arahy.5K20PQ.2,arahy.EDD2D8.2,arahy.EDD2D8.1,arahy.8GI8KI.1,arahy.5K20PQ.1,arahy.DL2M7Q.1,arahy.547H2G.1,	7.4e-06
	Biological process	protein modification process	GO:0036211	6	2.96e-06	1.66197	22	71	22	118	arahy.WG90F5.1,arahy.CD5B6Y.1,arahy.293ST4.2,arahy.CD5B6Y.2,arahy.9M9PER.1,arahy.CD5B6Y.3,arahy.293ST4.1,arahy.1BSW5W.1,arahy.X7VV7H.1,arahy.52QCLV.2,arahy.52QCLV.1,arahy.DGN4MQ.1,arahy.65J58R.1,arahy.NBE6QR.1,arahy.Q32PIX.1,arahy.5K20PQ.2,arahy.EDD2D8.2,arahy.EDD2D8.1,arahy.8GI8KI.1,arahy.5K20PQ.1,arahy.DL2M7Q.1,arahy.547H2G.1,	7.4e-06
	Biological process	response to light stimulus	GO:0009416	5	3.49e-06	4.76768	8	9	22	118	arahy.293ST4.2,arahy.293ST4.1,arahy.DGN4MQ.1,arahy.NBE6QR.1,arahy.5K20PQ.2,arahy.5K20PQ.1,arahy.DL2M7Q.1,arahy.547H2G.1,	6.98e-06
	Biological process	anatomical structure development	GO:0048856	3	7.95e-06	2.5142	15	32	22	118	arahy.WG90F5.1,arahy.293ST4.2,arahy.9M9PER.1,arahy.293ST4.1,arahy.1BSW5W.1,arahy.X7VV7H.1,arahy.DGN4MQ.1,arahy.NBE6QR.1,arahy.5K20PQ.2,arahy.EDD2D8.2,arahy.EDD2D8.1,arahy.8GI8KI.1,arahy.5K20PQ.1,arahy.DL2M7Q.1,arahy.547H2G.1,	1.45e-05
	Biological process	response to stress	GO:0006950	3	2.63e-05	1.97032	18	49	22	118	arahy.CD5B6Y.1,arahy.293ST4.2,arahy.CD5B6Y.2,arahy.9M9PER.1,arahy.CD5B6Y.3,arahy.293ST4.1,arahy.52QCLV.2,arahy.52QCLV.1,arahy.DGN4MQ.1,arahy.65J58R.1,arahy.NBE6QR.1,arahy.Q32PIX.1,arahy.5K20PQ.2,arahy.EDD2D8.2,arahy.EDD2D8.1,arahy.5K20PQ.1,arahy.DL2M7Q.1,arahy.547H2G.1,	4.38e-05
	Biological process	transport	GO:0006810	4	0.000265	3.75455	7	10	22	118	arahy.CD5B6Y.1,arahy.CD5B6Y.2,arahy.CD5B6Y.3,arahy.52QCLV.2,arahy.52QCLV.1,arahy.65J58R.1,arahy.Q32PIX.1,	0.000408
	Biological process	metabolic process	GO:0008152	2	0.00287932	1.26882	22	93	22	118	arahy.WG90F5.1,arahy.CD5B6Y.1,arahy.293ST4.2,arahy.CD5B6Y.2,arahy.9M9PER.1,arahy.CD5B6Y.3,arahy.293ST4.1,arahy.1BSW5W.1,arahy.X7VV7H.1,arahy.52QCLV.2,arahy.52QCLV.1,arahy.DGN4MQ.1,arahy.65J58R.1,arahy.NBE6QR.1,arahy.Q32PIX.1,arahy.5K20PQ.2,arahy.EDD2D8.2,arahy.EDD2D8.1,arahy.8GI8KI.1,arahy.5K20PQ.1,arahy.DL2M7Q.1,arahy.547H2G.1,	0.00383909
	Biological process	generation of precursor metabolites and energy	GO:0006091	4	0.00554419	2.38384	8	18	22	118	arahy.293ST4.2,arahy.293ST4.1,arahy.DGN4MQ.1,arahy.NBE6QR.1,arahy.5K20PQ.2,arahy.5K20PQ.1,arahy.DL2M7Q.1,arahy.547H2G.1,	0.00693024
	Biological process	photosynthesis	GO:0015979	4	0.00554419	2.38384	8	18	22	118	arahy.293ST4.2,arahy.293ST4.1,arahy.DGN4MQ.1,arahy.NBE6QR.1,arahy.5K20PQ.2,arahy.5K20PQ.1,arahy.DL2M7Q.1,arahy.547H2G.1,	0.00693024
	Biological process	cellular process	GO:0009987	2	0.00634637	1.22917	22	96	22	118	arahy.WG90F5.1,arahy.CD5B6Y.1,arahy.293ST4.2,arahy.CD5B6Y.2,arahy.9M9PER.1,arahy.CD5B6Y.3,arahy.293ST4.1,arahy.1BSW5W.1,arahy.X7VV7H.1,arahy.52QCLV.2,arahy.52QCLV.1,arahy.DGN4MQ.1,arahy.65J58R.1,arahy.NBE6QR.1,arahy.Q32PIX.1,arahy.5K20PQ.2,arahy.EDD2D8.2,arahy.EDD2D8.1,arahy.8GI8KI.1,arahy.5K20PQ.1,arahy.DL2M7Q.1,arahy.547H2G.1,	0.00705152
