# Supplementary material for: Genome-wide characterization of the PP2C gene family in peanut (Arachis hypogaea L.) and the identification of candidate genes involved in salinity-stress response
Source: Front Plant Sci. 2023 Jan 27;14:1093913. doi: 10.3389/fpls.2023.1093913 (PMC9911800; doi:10.3389/fpls.2023.1093913)
Supplement: Supplementary file 9 [file Table_6.xlsx]

## Sheet: Sheet1
Supplementary Table 6. The FPKM values used to draw the heat maps of expression pattern analysis.
Gene ID	Gene Name	Lateral stem leaf	Mainstem leaf	Seedling leaf	Vegetative shoot tip	Reproductive shoot tip	Root	Nodule	Perianth	Stamen	Pistils	Peg tip aerial	Peg tip below soil	Peg tip to fruit Pattee 1	Fruit Pattee 1	Fruit Pattee 3	Pericarp Pattee 5	Pericarp Pattee 6	Seed Pattee 5	Seed Pattee 6	Seed Pattee 7	Seed Pattee 8	Seed Pattee 10
Arahy.DL2M7Q	AhPP2C4	328	331	76	143	187	586	762.333	435	281	814.667	971.333	323.333	1412	696	1882	2212.67	1685.33	885	1305	497	199	230.5
Arahy.R4CPVK	AhPP2C15	605.333	502.667	85.6667	157.333	269	1282.67	724.333	43.6667	116	335.667	733.333	146	1554	379	609	1453.33	1203.33	472	656.5	363.5	92	103.5
Arahy.5K20PQ	AhPP2C16	332.333	416.667	120.333	84	172.333	271.667	356	777.333	55	1182	143.667	71	104	45	271	300	293	203	530.5	630	284	83
Arahy.CD5B6Y	AhPP2C17	109	84.6667	4	151.667	449.333	738	106	787.333	239	3185.33	474.333	245	1341	342	700	1119.33	1046.33	1710	5332.5	5111.5	1625	1493.5
Arahy.X7VV7H	AhPP2C35	0.333333	0.333333	0.666667	0	14	0	0.333333	0	0	0	1.33333	0.666667	4	4	2	2	3.33333	74	222	592.5	247	3150.5
Arahy.WG90F5	AhPP2C45	574.667	501	23.3333	351	591.667	122.333	61	178.667	134	956	527.667	73	449	419	1024	738.667	276.667	425.5	870	1002	436	379.5
Arahy.65J58R	AhPP2C52	998.333	1023.33	233	269	597	658.333	651	397	260	1417	1073.33	397	687	431	646.5	422.333	260.333	530.5	1220	1460.5	595	327
Arahy.547H2G	AhPP2C54	0	0	0	0	0	0	0	0	0	0	0	0	0	0	0	0	0	2	0.5	0	0	0
Arahy.9M9PER	AhPP2C59	722.667	794	198	149.333	318.667	426.333	227.333	277	166	748.667	697	171	592	272	441.5	713.333	574	183	327	270.5	131	91
Arahy.NBE6QR	AhPP2C93	322.667	320.333	63.3333	163.667	235.333	504	462.667	383.667	285.5	854.333	954.667	302	1264	653	2135	2105.67	1725.33	653.5	1089	436.5	182	212
Arahy.WH4ILY	AhPP2C101	508	338.667	56	97.6667	195.333	686	548.667	45.6667	69	263.667	523.667	61.6667	702	139	331.5	608.667	490.333	187	259	101.5	15	20
Arahy.293ST4	AhPP2C102	423	523.333	143.333	73	192	329.667	586	1124.67	38	1534.33	149.667	52	132	28	270.5	331.333	313.667	145.5	442.5	580	215	100.5
Arahy.52QCLV	AhPP2C104	127	83.6667	6.33333	104.667	271.333	504	215	364.667	145	1994	290.333	112	570	150	363	431.333	390	1257.5	3727.5	3270.5	992	948.5
Arahy.1BSW5W	AhPP2C121	0.333333	0.666667	0	1.33333	1.66667	0	0.333333	0.333333	0	0.666667	0.666667	0	10	0	1	0	1.33333	41	98	188.5	55	1184
Arahy.8GI8KI	AhPP2C134	639	553	27.6667	410	696.333	153	135	235	119	980	621.667	89	604	283	1274	910.333	392	358.5	957.5	1348.5	657	805
Arahy.Q32PIX	AhPP2C142	1016.33	897.667	220	245.667	596	473.333	488.667	328.667	210	1227.67	916.333	282	454	407	561.5	375.667	220	461	851	954	458	376
Arahy.EDD2D8	AhPP2C150	638	755.333	198	120.667	278.667	450.333	245.333	239.333	162	752	601.333	160	511	276	458.5	677.667	445.333	212.5	325	271	152	94.5
Arahy.DGN4MQ	AhPP2C154	120.667	186.333	38.3333	73	159	284.333	297.667	45.6667	64	227	199.333	93.3333	177	163	262.5	337	240.667	244.5	357	288.5	142	169.5
