# Supplementary material for: Genome-wide characterization of the PP2C gene family in peanut (Arachis hypogaea L.) and the identification of candidate genes involved in salinity-stress response
Source: Front Plant Sci. 2023 Jan 27;14:1093913. doi: 10.3389/fpls.2023.1093913 (PMC9911800; doi:10.3389/fpls.2023.1093913)
Supplement: Supplementary file 10 [file Table_7.xlsx]

## Sheet: Table 2
Supplemental Table 7. The information of all the primers in this study
Primer Name	Primer sequences（5' to 3'）
AhPP2C45-1-F	CGTTCTAGGTGTTCTTGC
AhPP2C45-1-R	CTTTGTTGGTTCGCTTTG
AhPP2C45-2-F	CGTTCTAGGTGTTCTTGC
AhPP2C45-2-R	TTGTTGGTTCGCTTTGTC
AhPP2C134-1-F	CGTTCTAGGTGTTCTTGC
AhPP2C134-1-R	CTTTGTTGGTTCGCTTTG
AhPP2C134-2-F	CGTTCTAGGTGTTCTTGC
AhPP2C134-2-R	TTGTTGGTTCGCTTTGTC
AhPP2C59-1-F	CTGCTATCTGTTCATCTCA
AhPP2C59-1-R	CTTGCGTATTCATCATCTC
AhPP2C59-2-F	TGCTGCTATCTGTTCATC
AhPP2C59-2-R	CTTGCGTATTCATCATCTC
AhPP2C150-1-F	ACAACAGTCACACCATCA
AhPP2C150-1-R	TTCATCACCACCAACCAA
